# Supplementary material for: PKM1 is required for embryonic cardiomyocyte proliferation through energetic regulation of NFYa stability
Source: Natl Sci Rev. 2025 Sep 25;13(1):nwaf408. doi: 10.1093/nsr/nwaf408 (PMC12796809; doi:10.1093/nsr/nwaf408)
Supplement: nwaf408_Supplemental_Files [file nwaf408_supplemental_files.zip]

Archive with 4 entries (4 files):
- Figure3.170mm.author.pdf
- Figure4.170mm.author.0922.pdf
- Figure5.170mm.author.pdf
- Supplementary data-250911.docx
